# Supplementary material for: Effect of Strain Rate on Single Tau, Dimerized Tau and Tau-Microtubule Interface: A Molecular Dynamics Simulation Study
Source: Biomolecules. 2021 Sep 4;11(9):1308. doi: 10.3390/biom11091308 (PMC8472149; doi:10.3390/biom11091308)
Supplement: Supplementary file 1 [file biomolecules-11-01308-s001.zip]

Archive with 1 entries (1 files):
- biomolecules-1366665-supplementary.pdf
